# Supplementary material for: Molecular Mapping and Transfer of Quantitative Trait Loci (QTL) for Sheath Blight Resistance from Wild Rice Oryza nivara to Cultivated Rice (Oryza sativa L.)
Source: Genes (Basel). 2024 Jul 14;15(7):919. doi: 10.3390/genes15070919 (PMC11275441; doi:10.3390/genes15070919)
Supplement: Supplementary file 1 [file genes-15-00919-s001.zip]

Archive with 10 entries (10 files):
- Figure S1.pdf
- Figure S2.png
- Figure S3.tif
- Figure S4a.tif
- Figure S4b.tif
- File S1.xlsx
- Table S1.pdf
- Table S2.pdf
- Table S3.pdf
- Table S4.pdf
