# Supplementary material for: Molecular Mapping and Transfer of Quantitative Trait Loci (QTL) for Sheath Blight Resistance from Wild Rice Oryza nivara to Cultivated Rice (Oryza sativa L.)
Source: Genes (Basel). 2024 Jul 14;15(7):919. doi: 10.3390/genes15070919 (PMC11275441; doi:10.3390/genes15070919)
Supplement: Supplementary file 1 [file genes-15-00919-s001.zip › File S1.xlsx]

## Sheet: Candidate genes 
File S1: Detailed list of candidate genes identified in the stable QTL region
QTL	SNP markers	Locus Id	Encoded protein
qRLH1.1 (202.2 kb)	rs.Chr1.38966610 rs.Chr1.38764373	LOC_Os01g66740	inactive receptor kinase At1g27190 precursor
		LOC_Os01g66750	retrotransposon protein, putative
		LOC_Os01g66760	inactive receptor kinase At2g26730 precursor
		LOC_Os01g66780	retrotransposon protein putative
		LOC_Os01g66790	retrotransposon protein putative
		LOC_Os01g66800	expressed protein
		LOC_Os01g66810	expressed protein
		LOC_Os01g66820	inactive receptor kinase At1g27190 precursor
		LOC_Os01g66830	pectinacetylesterase domain containing protein
		LOC_Os01g66840	pectinacetylesterase domain containing protein
		LOC_Os01g66850	pectinacetylesterase domain containing protein
		LOC_Os01g66860	serine/threonine-protein kinase receptor
		LOC_Os01g66870	transposon protein, putative
		LOC_Os01g66890	BTBZ1 - Bric-a-Brac, Tramtrack
		LOC_Os01g66900	expressed protein
		LOC_Os01g66910	expressed protein
		LOC_Os01g66920	Ser/Thr protein phosphatase family protein, putative
		LOC_Os01g66930	transposon protein, putative,
		LOC_Os01g66940	kinase, pfkB family, putative, expressed
		LOC_Os01g66950	expressed protein
		LOC_Os01g66960	selenoprotein precursor, putative, expressed
		LOC_Os01g66970	zinc finger, C3HC4 type domain containing protein
		LOC_Os01g66980	expressed protein
		LOC_Os01g66990	expressed protein
		LOC_Os01g67000	membrane-associated 30 kDa protein
		LOC_Os01g67010	expressed protein
		LOC_Os01g67030	auxin-responsive protein, putative, expressed
		LOC_Os01g67040	OsRhmbd5 - Putative Rhomboid homologue
		LOC_Os01g67054	calreticulin precursor protein
		LOC_Os01g67070	expressed protein
		LOC_Os01g67080	expressed protein
		LOC_Os01g67090	IQ calmodulin-binding motif containing protein,
		LOC_Os01g67100	expressed protein
		LOC_Os01g67110	expressed protein
		LOC_Os01g67120	rhodanese-like domain containing protein,
qRLH1.2 (0.096 kb)	rs.Chr1.39839247 rs.Chr1.39839342	LOC_Os01g68589	LTPL39 - Protease inhibitor/seed storage/LTP family protein precursor, expressed
qRLH1.5 (76.84 kb)	rs.Chr1.38678740 rs.Chr1.38601901	LOC_Os01g66490	No apical meristem protein
		LOC_Os01g66500	phosphoribosylformylglycinamidine synthase,
		LOC_Os01g66510	MLO domain containing protein
		LOC_Os01g66520	serine/threonine-protein kinase RIO-like
		LOC_Os01g66530	ARGOS, putative, expressed
		LOC_Os01g66544	expressed protein
qRLH1.8 (420.1 kb)	rs.Chr1.35880614 rs.Chr1.36300744	LOC_01g61980	Expressed protein
		LOC_01g61990	ankyrin repeat-containing protein, putative, expressed
		LOC_01g62000	pectate lyase 4 precursor, putative, expressed
		LOC_01g62020	NAD dependent epimerase/dehydratase family domain containing protein, expressed
		LOC_01g62030	disease resistance-responsive family protein, putative, expressed
		LOC_01g62040	ruvB-like, putative, expressed
		LOC_01g62050	expressed protein
		LOC_01g62060	plant-specific domain TIGR01589 family protein, expressed
		LOC_01g62070	cation efflux family protein, putative, expressed
		LOC_01g62080	serine/threonine-protein kinase AFC1, putative, expressed
		LOC_01g62090	expressed protein
		LOC_01g62100	retrotransposon protein, putative, unclassified, expressed
		LOC_01g62110	expressed protein
		LOC_01g62120	expressed protein
		LOC_01g62130	ZOS1-14 - C2H2 zinc finger protein, expressed
		LOC_01g62140	retrotransposon protein, putative, unclassified, expressed
		LOC_01g62160	trp repressor/replication initiator, putative, expressed
		LOC_01g62170	expressed protein
		LOC_01g62180	expressed protein
		LOC_01g62190	ZOS1-15 - C2H2 zinc finger protein, expressed
		LOC_01g62200	domain of unknown function DUF966 domain containing protein, expressed
		LOC_01g62210	50S ribosomal protein L17, putative, expressed
		LOC_01g62220	pentatricopeptide, putative, expressed
		LOC_01g62230	Core histone H2A/H2B/H3/H4 domain containing protein, putative, expressed
		LOC_01g62244	ubiquitin-conjugating enzyme, putative, expressed
		LOC_01g62260	thaumatin, putative, expressed
		LOC_01g62270	expressed protein
		LOC_01g62290	DnaK family protein, putative, expressed
		LOC_01g62300	SLT1 protein, putative, expressed
		LOC_01g62310	homeobox domain containing protein, expressed
		LOC_01g62320	retrotransposon protein, putative, unclassified, expressed
		LOC_01g62330	retrotransposon protein, putative, unclassified, expressed
		LOC_01g62340	retrotransposon protein, putative, unclassified, expressed
		LOC_01g62350	60S ribosomal protein L36-2, putative, expressed
		LOC_01g62360	expressed protein
		LOC_01g62370	ENTH domain containing protein, expressed
		LOC_01g62380	fasciclin-like arabinogalactan protein, putative, expressed
		LOC_01g62390	growth regulator related protein, putative, expressed
		LOC_01g62400	expressed protein
		LOC_01g62410	MYB family transcription factor, putative, expressed
		LOC_01g62420	triosephosphate isomerase, cytosolic, putative, expressed
		LOC_01g62430	C2 domain containing protein, putative, expressed
		LOC_01g62440	ribonuclease protein, putative, expressed
		LOC_01g62450	expressed protein
		LOC_01g62460	ZOS1-16 - C2H2 zinc finger protein, expressed
		LOC_01g62480	laccase precursor protein, putative, expressed
		LOC_01g62490	laccase precursor protein, putative, expressed
		LOC_01g62500	OsFtsH3 FtsH protease, homologue of AtFtsH3/10, expressed
		LOC_01g62510	WRKY119, expressed
		LOC_01g62514	WRKY56, expressed
		LOC_01g62520	retrotransposon protein, putative, unclassified, expressed
		LOC_01g62530	expressed protein
		LOC_01g62540	expressed protein
		LOC_01g62550	expressed protein
		LOC_01g62560	expressed protein
		LOC_01g62570	ATP/GTP/Ca++ binding protein, putative, expressed
		LOC_01g62584	peptidase aspartic family protein, putative, expressed
		LOC_01g62600	laccase precursor protein, putative, expressed
		LOC_01g62605	expressed protein
		LOC_01g62610	peptidyl-prolyl cis-trans isomerase, FKBP-type, putative, expressed
		LOC_01g62620	DHHC zinc finger domain containing protein, expressed
		LOC_01g62630	aspartic proteinase nepenthesin precursor, putative, expressed
		LOC_01g62640	zinc finger, C3HC4 type domain containing protein, expressed
		LOC_01g62650	pumilio-family RNA binding protein, putative, expressed
		LOC_01g62660	MYB family transcription factor, putative, expressed
		LOC_01g62670	avr9/Cf-9 rapidly elicited protein, putative, expressed
		LOC_01g62680	hypothetical protein
